# Supplementary material for: Geminiviruses employ host DNA glycosylases to subvert DNA methylation-mediated defense
Source: Nat Commun. 2022 Jan 31;13:575. doi: 10.1038/s41467-022-28262-3 (PMC8803994; doi:10.1038/s41467-022-28262-3)
Supplement: Supplementary file 4 — Source Data [file 41467_2022_28262_MOESM4_ESM.xlsx]

## Sheet: Figure1
	Fig 1a
															Fig 1c
	Fig 1b															Ct number
																Nb25SrDNA			TYLCCNV-CP
																Rep1	Rep2	Rep3	Rep1	Rep2	Rep3
															pCambia1300/Mock	20.7044	21.9349	21.0546	34.2472	34.1462	34.7652
															pCambia1300/TYLCCNV	21.3102	22.6438	20.6821	15.9585	15.7865	16.4136
															pCambia1300/TYLCCNV+B	21.7612	22.9499	19.9379	13.6366	13.6714	12.9215
															TRV-GUS/Mock	20.6882	22.0271	20.9964	34.1745	36.1574	34.6473
															TRV-GUS/TYLCCNV	21.7504	22.9775	20.1466	16.0932	16.42	16.3539
															TRV-GUS/TYLCCNV+B	21.7127	22.5023	19.7302	13.5024	12.8318	12.9491
															TRV-NbDMLs/Mock	20.8653	22.1332	20.9087	34.9051	34.9783	35.1412
															TRV-NbDMLs/TYLCCNV	21.9444	23.1554	20.136	16.646	16.767	16.3767
															TRV-NbDMLs/TYLCCNV+B	20.5984	21.8131	20.2016	14.2699	13.7665	14.6153
																Relative viral DNA accumulation
																Mock			TYLCCNV			TYLCCNV+B
																Rep1	Rep2	Rep3	Rep1	Rep2	Rep3	Rep1	Rep2	Rep3
															pCambia1300	2.05212e-06	1.81878e-06	3.87053e-06	1	1	1	6.83459	5.35614	6.71735
															TRV-GUS	2.13398e-06	4.80969e-07	4.03409e-06	1.23591	0.812347	0.719115	7.25322	7.02845	5.70681
															TRV-NbDMLs	1.45402e-06	1.17214e-06	2.69564e-06	0.963735	0.722551	0.702658	1.96818	2.28047	2.49284
															P value
															pCambia1300/TYLCCNV vs TRV-NbDMLs//TYLCCNV	0.135936
															TRV-GUS/TYLCCNV vs TRV-NbDMLs//TYLCCNV	0.53296
															pCambia1300/TYLCCNV+B vs TRV-NbDMLs//TYLCCNV+B	0.00830966
															TRV-GUS/TYLCCNV+B vs TRV-NbDMLs//TYLCCNV+B	0.00718118
															Fig 1d
															% of methylated cytosine
																CG			CHG			CHH			All
																Rep1	Rep2	Rep3	Rep1	Rep2	Rep3	Rep1	Rep2	Rep3	Rep1	Rep2	Rep3
															pCambia1300/TYLCCNV	0.2215	0.2541	0.2672	0.2426	0.26785	0.28095	0.2326	0.26235	0.27585	0.232475	0.26199	0.275405
															TRV-GUS/TYLCCNV	0.24555	0.2172	0.21005	0.2728	0.24475	0.2292	0.25545	0.228	0.2199	0.25651	0.228905	0.21997
															TRV-NbDMLs/TYLCCNV	0.23695	0.24075	0.22135	0.2596	0.26515	0.2482	0.2469	0.2514	0.2331	0.247395	0.25182	0.233515
															pCambia1300/TYLCCNV+B	0.0983	0.1222	0.1116	0.1299	0.15145	0.1418	0.11285	0.1357	0.1242	0.113305	0.13609	0.12599
															TRV-GUS/TYLCCNV+B	0.10015	0.09885	0.0936	0.145	0.1414	0.1393	0.1164	0.11465	0.11025	0.11812	0.11619	0.111895
															TRV-NbDMLs/TYLCCNV+B	0.1894	0.1992	0.16735	0.2235	0.229	0.2029	0.2027	0.21215	0.1813	0.20367	0.21264	0.182195
															P value	CG	CHG	CHH	All
															pCambia1300/TYLCCNV vs TRV-NbDMLs//TYLCCNV	0.404106	0.6545	0.421261	0.442441
															TRV-GUS/TYLCCNV vs TRV-NbDMLs//TYLCCNV	0.528472	0.575464	0.495801	0.513378
															pCambia1300/TYLCCNV+B vs TRV-NbDMLs//TYLCCNV+B	0.00411498	0.00193796	0.00374957	0.00361656
															TRV-GUS/TYLCCNV+B vs TRV-NbDMLs//TYLCCNV+B	0.00893765	0.00837399	0.0091905	0.00883854

## Sheet: Figure2
	Fig 2a										Fig 2c								Fig 2d
	Fig 2b
											Fig 2e

## Sheet: Figure3
	Fig 3b							Fig 3c
								Ct number
									Nb25SrDNA			TYLCCNV-CP
									Rep1	Rep2	Rep3	Rep1	Rep2	Rep3
								Mock	20.6591	20.8145	20.9352	32.7137	32.3187	32.3656
								TYLCCNV	21.1532	21.6269	21.8157	19.0017	18.9061	18.9879
								TYLCCNV+B	20.7274	21.5722	21.2669	15.8256	15.8601	15.8189
								TYLCCNV+B-V17A	21.0175	21.5861	21.1562	17.0273	17.1356	16.7823
								Relative viral DNA accumulation
									Rep1	Rep2	Rep3
								Mock	5.29059e-05	5.22217e-05	5.10321e-05
								TYLCCNV	1	1	1
								TYLCCNV+B	6.72837	7.95148	6.1481
								TYLCCNV+B-V17A	3.57676	3.31651	2.92033
								P value
								TYLCCNV+B vs TYLCCNV+B-V17A	0.01252
	Fig 3b							Fig 3d
								% of methylated cytosine
									CG			CHG			CHH			All
									Rep1	Rep2	Rep3	Rep1	Rep2	Rep3	Rep1	Rep2	Rep3	Rep1	Rep2	Rep3
								TYLCCNV	0.25435	0.22385	0.23765	0.26865	0.25025	0.2609	0.24295	0.2342	0.24815	0.26264	0.23503	0.2484
								TYLCCNV+B	0.0838	0.0939	0.095	0.1263	0.1397	0.1401	0.10075	0.1093	0.1111	0.101895	0.1114	0.11287
								TYLCCNV+B-V17A	0.21285	0.1725	0.1759	0.24505	0.2114	0.20155	0.2245	0.1871	0.18805	0.225695	0.18826	0.188265
								P value	CG	CHG	CHH	All
								TYLCCNV vs TYLCCNV+B	0.00114977	7.0389e-05	2.071e-05	0.00088665
								TYLCCNV vs TYLCCNV+B-V17A	0.0361876	0.0752737	0.064565	0.0400897
								TYLCCNV+B-V17A vs TYLCCNV+B	0.0127161	0.0156352	0.012804	0.0129892

## Sheet: Figure4
	Fig 4a					Fig 4b												Fig 4c
	Fig 4d
	Ct number
		At25SrDNA			BSCTV-CP
		Rep1	Rep2	Rep3	Rep1	Rep2	Rep3
	Col-0/Mock	14.535	15.2029	15.3365	25.9532	25.9013	25.8289
	Col-0/BSCTV	14.3208	14.5198	14.7686	12.2884	12.3401	12.0715
	βC1-OX-1/Mock	15.7801	15.7801	16.0558	25.7687	25.7687	25.7226
	βC1-OX-1/BSCTV	15.136	15.2535	15.3611	8.94918	8.95746	8.87753
	βC1-OX-2/Mock	16.0252	15.8371	15.5523	25.7465	25.7981	25.7923
	βC1-OX-2/BSCTV	15.0989	15.2414	14.9431	9.06785	9.23739	8.5886
	βC1-V17A-OX-1/Mock	15.2705	14.7774	14.3943	25.7902	25.8756	25.907
	βC1-V17A-OX-1/BSCTV	14.637	14.3915	14.9788	11.033	10.8891	10.9134
	βC1-V17A-OX-2/Mock	15.1419	15.5184	15.5959	25.8582	25.7413	25.8581
	βC1-V17A-OX-2/BSCTV	14.7101	14.4042	14.9512	11.1464	10.9741	11.0687
	Relative viral DNA accumulation
		Mock			BSCTV
		Rep1	Rep2	Rep3	Rep1	Rep2	Rep3
	Col-0	8.93284e-05	0.000132834	0.000107044	1	1	1
	βC1-OX-1	0.00024063	0.000217263	0.000189719	17.8079	17.3441	13.7997
	βC1-OX-2	0.000289606	0.000221445	0.000127513	15.9855	14.165	12.6186
	βC1-V17A-OX-1	0.000166515	0.000100683	5.27732e-05	2.97243	2.50131	2.58181
	βC1-V17A-OX-2	0.000145311	0.000184692	0.000125565	2.89057	2.37904	2.27441
	P value
	Col-0 vs βC1-OX-1	0.00676089
	Col-0 vs βC1-OX-2	0.00534433
	βC1-OX-1 vs βC1-V17A-OX-1	0.00787404
	βC1-OX-1 vs βC1-V17A-OX-2	0.00726634
	βC1-OX-2 vs βC1-V17A-OX-1	0.00608376
	βC1-OX-2 vs βC1-V17A-OX-2	0.00535235
	Fig 4e
	% of methylated cytosine
		CG			CHG			CHH			All
		Rep1	Rep2	Rep3	Rep1	Rep2	Rep3	Rep1	Rep2	Rep3	Rep1	Rep2	Rep3
	Col-0	0.21775	0.1121	0.17935	0.25325	0.1653	0.22195	0.22655	0.1244	0.189	0.22894	0.12823	0.19217
	βC1-OX-1	0.0107	0.00545	0.00425	0.0732	0.06715	0.06655	0.0258	0.02025	0.01935	0.03024	0.024695	0.02381
	βC1-OX-2	0.006	0.0058	0.00645	0.06705	0.0673	0.0673	0.02045	0.02025	0.02035	0.02487	0.02475	0.02492
	βC1-V17A-OX-1	0.1236	0.08125	0.08095	0.173	0.13715	0.13255	0.13535	0.0943	0.0931	0.138825	0.09833	0.09669
	βC1-V17A-OX-2	0.12085	0.0766	0.12235	0.173	0.1337	0.17135	0.1322	0.0899	0.1338	0.13574	0.094025	0.13731
	P value	CG	CHG	CHH	All
	Col-0 vs βC1-OX-1	0.0336241	0.0295645	0.0332649	0.0329113
	Col-0 vs βC1-OX-2	0.0337963	0.0295891	0.0331914	0.032867
	βC1-OX-1 vs βC1-V17A-OX-1	0.0229139	0.0229534	0.0232833	0.0233092
	βC1-OX-1 vs βC1-V17A-OX-2	0.020372	0.0174245	0.0196736	0.0193807
	βC1-OX-2 vs βC1-V17A-OX-1	0.0242996	0.0243943	0.0244188	0.024485
	βC1-OX-2 vs βC1-V17A-OX-2	0.0215546	0.0188529	0.0207254	0.0204804
	Col-0 vs βC1-V17A-OX-1	0.122187	0.107636	0.12057	0.119125
	Col-0 vs βC1-V17A-OX-2	0.166516	0.158244	0.164768	0.16358

## Sheet: Figure5
	Fig 5a									Fig 5c
	Fig 5d										Fig 5b
											Relative DME activity
												5 μM			10 μM			15 μM			20 μM
												Rep1	Rep2	Rep3	Rep1	Rep2	Rep3	Rep1	Rep2	Rep3	Rep1	Rep2	Rep3	Rep1	Rep2	Rep3
											DME only													45.625	41.296	54.872
											GST	50.867	39.547	54.452	52.129	43.034	68.383	46.275	47.016	63.398	52.222	36.221	56.418
											GST-βC1-V17A	47.97	43.069	65.356	48.563	41.58	64.923	46.12	45.555	50.849	51.924	45.551	49.45
											GST-βC1	59.434	41.641	53.592	88.519	85.63	71.563	94.71	96.445	100.798	111.251	131.962	161.262
											Relative DME activity
												5 μM			10 μM			15 μM			20 μM
												Rep1	Rep2	Rep3	Rep1	Rep2	Rep3	Rep1	Rep2	Rep3	Rep1	Rep2	Rep3
											GST	1.11489	0.957647	0.992346	1.14255	1.04209	1.24623	1.01425	1.13851	1.15538	1.14459	0.877107	1.02817
											GST-βC1-V17A	1.0514	1.04293	1.19106	1.06439	1.00688	1.18317	1.01085	1.10313	0.926684	1.13806	1.10304	0.901188
											GST-βC1	1.30266	1.00835	0.976673	1.94014	2.07357	1.30418	2.07584	2.33546	1.83697	2.43838	3.19552	2.93888
										P value
										5 μM	GST-βC1 vs GST	0.564795
											GST-βC1 vs GST-βC1-V17A	0.564795
										10 μM	GST-βC1 vs GST	0.110239
											GST-βC1 vs GST-βC1-V17A	0.0951076
										15 μM	GST-βC1 vs GST	0.0144719
											GST-βC1 vs GST-βC1-V17A	0.010647
										20 μM	GST-βC1 vs GST	0.0083225
											GST-βC1 vs GST-βC1-V17A	0.00904846
											Fig 5e
											Ct number
												Nb25SrDNA			TYLCCNV-CP
												Rep1	Rep2	Rep3	Rep1	Rep2	Rep3
											WT/Mcok	20.6327	18.253	18.1907	28.7343	28.7262	28.5082
											DME-OX#4/Mcok	21.1467	18.4079	18.7022	28.8685	28.5742	28.5697
											DME-OX#6/Mcok	21.5118	18.5752	19.1165	29.1683	28.551	28.7276
											WT/TYLCCNV	21.6977	18.9059	19.2797	18.9489	18.6079	18.5566
											DME-OX#4/TYLCCNV	21.965	19.1735	19.5834	19.298	18.7206	18.7069
											DME-OX#6/TYLCCNV	22.2761	19.4142	19.9229	20.2421	19.168	19.2443
											WT/TYLCCNV+B-V17A	22.1947	19.3585	19.8085	18.2086	16.9065	17.3041
											DME-OX#4/TYLCCNV+B-V17A	21.8862	19.1548	19.3851	17.6087	16.7149	16.5668
											DME-OX#6/TYLCCNV+B-V17A	17.6087	16.7149	16.5668	17.1607	16.4674	16.5754
											WT/TYLCCNV+B	21.2165	18.2803	18.6063	15.6586	14.4878	14.6019
											DME-OX#4/TYLCCNV+B	21.0576	17.98	18.4006	14.1794	13.4892	13.427
											DME-OX#6/TYLCCNV+B	20.9982	17.7206	17.9896	14.252	13.3593	13.1241
											Relative viral DNA accumulation
												Mock			TYLCCNV			TYLCCNV+B-V17A			TYLCCNV+B
												Rep1	Rep2	Rep3	Rep1	Rep2	Rep3	Rep1	Rep2	Rep3	Rep1	Rep2	Rep3
											WT	0.000541633	0.000572197	0.000474759	1	1	1	2.35763	4.45069	3.4374	7.00864	11.2707	9.7221
											DME-OX#4	0.000704741	0.000707837	0.000648507	0.944893	1.11329	1.11221	2.88527	4.41348	4.27304	17.5015	18.2883	19.033
											DME-OX#6	0.000737423	0.000807749	0.000774643	0.609288	0.964744	0.969628	2.87882	3.80085	3.23431	15.9712	16.7181	17.6597
											P value
											WT/TYLCCNV vs DME-OX#4//TYLCCNV	0.416883
											WT/TYLCCNV vs DME-OX#6//TYLCCNV	0.330404
											WT/TYLCCNV+B-V17A vs DME-OX#4//TYLCCNV+B-V17A	0.600933
											WT/TYLCCNV+B-V17A vs DME-OX#6//TYLCCNV+B-V17A	0.878682
											WT/TYLCCNV+B vs DME-OX#4//TYLCCNV+B	0.0115304
											WT/TYLCCNV+B vs DME-OX#6//TYLCCNV+B	0.0165266
											Fig 5f
											% of methylated cytosine
												CG			CHG			CHH			All
												Rep1	Rep2	Rep3	Rep1	Rep2	Rep3	Rep1	Rep2	Rep3	Rep1	Rep2	Rep3
											WT/TYLCCNV	0.22575	0.2522	0.2339	0.2464	0.26575	0.2519	0.2368	0.25955	0.24375	0.23665	0.25925	0.243515
											DME-OX#4/TYLCCNV	0.23465	0.21385	0.2412	0.25745	0.24335	0.27065	0.24485	0.22575	0.25225	0.245265	0.22647	0.25318
											DME-OX#6/TYLCCNV	0.18835	0.24895	0.2563	0.22395	0.26375	0.2699	0.20225	0.2578	0.2646	0.2032	0.25751	0.264325
											WT/TYLCCNV+B-V17A	0.20045	0.1974	0.19715	0.23025	0.2263	0.2266	0.2122	0.2103	0.2103	0.213125	0.2107	0.21072
											DME-OX#4/TYLCCNV+B-V17A	0.2238	0.17215	0.1914	0.2556	0.2122	0.2158	0.2363	0.1872	0.2027	0.237195	0.188405	0.202935
											DME-OX#6/TYLCCNV+B-V17A	0.1976	0.19985	0.2049	0.2202	0.2292	0.2337	0.2081	0.2119	0.21665	0.208385	0.212655	0.217415
											WT/TYLCCNV+B	0.0947	0.08855	0.08355	0.1401	0.13355	0.13135	0.1117	0.1059	0.1011	0.113125	0.10726	0.102725
											DME-OX#4/TYLCCNV+B	0.04195	0.0416	0.04125	0.08165	0.0807	0.0887	0.0579	0.0575	0.05785	0.05901	0.058635	0.059865
											DME-OX#6/TYLCCNV+B	0.039	0.0419	0.0416	0.0864	0.09155	0.09185	0.05675	0.0595	0.0593	0.05832	0.06154	0.061295
											P value	CG	CHG	CHH	All
											WT/TYLCCNV vs DME-OX#4//TYLCCNV	0.551392	0.814033	0.609633	0.665977
											WT/TYLCCNV vs DME-OX#6//TYLCCNV	0.810777	0.899688	0.824159	0.83282
											WT/TYLCCNV+B-V17A vs DME-OX#4//TYLCCNV+B-V17A	0.881354	0.99239	0.893318	0.902604
											WT/TYLCCNV+B-V17A vs DME-OX#6//TYLCCNV+B-V17A	0.385353	0.997116	0.659937	0.673361
											WT/TYLCCNV+B vs DME-OX#4//TYLCCNV+B	0.00448085	0.000148972	0.00392174	0.00342924
											WT/TYLCCNV+B vs DME-OX#6//TYLCCNV+B	0.00254929	0.000317885	0.00228051	0.00178218

## Sheet: Supplemantary Figure1
	Fig S1b

## Sheet: Supplemantary Figure3
	Fig S3a
	Ct number
		NbActin			NbROS1			NbROS1L			NbDML3			NbDML4			NbDML5			NbDML6
		Rep1	Rep2	Rep3	Rep1	Rep2	Rep3	Rep1	Rep2	Rep3	Rep1	Rep2	Rep3	Rep1	Rep2	Rep3	Rep1	Rep2	Rep3	Rep1	Rep2	Rep3
	pCambia1300	18.8028	18.7357	17.9629	24.8466	24.7812	24.8244	25.9347	25.8349	25.966	25.1917	25.0546	25.2342	25.0571	24.9534	25.0313	26.92	26.7786	25.0313	33.6632	33.4594	33.8195
	TRV-GUS	18.8424	18.9097	18.0061	24.8858	24.9182	24.9457	25.7375	25.8615	25.9201	25.2154	24.9725	25.137	25.0899	24.9335	24.9521	26.6329	26.7091	24.9521	33.3804	33.9326	33.6819
	TRV-NbDMLs	18.5151	17.9529	17.9115	27.5418	27.7191	27.6551	27.3606	27.7891	27.5917	27.0856	27.347	27.356	26.9853	27.3558	27.2543	27.3644	27.2677	27.2316	34.9022	35.7178	35.5665
	Relative gene expression
		NbROS1			NbROS1L			NbDML3			NbDML4			NbDML5			NbDML6
		Rep1	Rep2	Rep3	Rep1	Rep2	Rep3	Rep1	Rep2	Rep3	Rep1	Rep2	Rep3	Rep1	Rep2	Rep3	Rep1	Rep2	Rep3
	pCambia1300	1	1	1	1	1	1	1	1	1	1	1	1	1	1	1	1	1	1
	TRV-GUS	1.00026	1.026	0.947333	1.17839	1.10761	1.06372	1.01109	1.19428	1.10219	1.00471	1.14389	1.08855	1.25416	1.18389	1.08855	1.25037	0.812713	1.13345
	TRV-NbDMLs	0.126486	0.075851	0.135653	0.304884	0.149989	0.312734	0.220411	0.118647	0.221732	0.215245	0.109941	0.206701	0.601986	0.414096	0.20999	0.347035	0.121479	0.287508
	P value	NbROS1	NbROS1L	NbDML3	NbDML4	NbDML5	NbDML6
	pCambia1300 vs TRV-NbDMLs	0.00043889	0.00503242	0.0017588	0.00168042	0.0347452	0.00804271
	TRV-GUS vs TRV-NbDMLs	1.17596e-05	0.000444374	0.000338882	8.52772e-05	0.0113043	0.0117358
	Fig S3b												Fig S3c
																														18.8424	18.9097	18.0061	24.8858	24.9182	24.9457	25.7375	25.8615	25.9201	25.2154	24.9725	25.137	25.0899	24.9335	24.9521	26.6329	26.7091	24.9521	33.3804	33.9326
[truncated: 1 more columns]

## Sheet: Supplemantary Figure4
	Fig S4a
	Ct number
		NbROS1			NbROS1L			NbDML3			NbDML4			NbDML5			NbDML6			NbActin
		Rep1	Rep2	Rep3	Rep1	Rep2	Rep3	Rep1	Rep2	Rep3	Rep1	Rep2	Rep3	Rep1	Rep2	Rep3	Rep1	Rep2	Rep3	Rep1	Rep2	Rep3
	Mock	24.6565	24.6357	24.9383	25.9324	25.9014	25.8426	24.9952	24.9181	25.3542	25.1744	25.002	25.3142	26.2699	26.1917	26.4494	33.8258	33.4072	33.9229	18.2415	18.083	18.7486
	TYLCCNV	25.4195	25.422	24.5542	26.4974	26.4317	25.5003	25.7004	25.7227	24.8384	25.8491	25.8519	25.366	26.9498	26.9137	25.9968	34.8232	34.8008	33.3432	18.9825	18.9668	18.4761
	TYLCCNV+B	24.8102	24.9441	24.7714	25.7953	26.3058	26.4855	25.3525	25.6609	25.4919	25.3155	25.2433	25.5962	26.2192	26.638	26.3528	33.6653	33.7413	34.1453	18.1775	18.4411	18.9146
	Relative gene expression
		NbROS1			NbROS1L			NbDML3			NbDML4			NbDML5			NbDML6
		Rep1	Rep2	Rep3	Rep1	Rep2	Rep3	Rep1	Rep2	Rep3	Rep1	Rep2	Rep3	Rep1	Rep2	Rep3	Rep1	Rep2	Rep3
	Mock	1	1	1	1	1	1	1	1	1	1	1	1	1	1	1	1	1	1
	TYLCCNV	0.984936	1.06997	1.08037	1.12984	1.27771	1.04958	1.02525	1.05644	1.18371	1.04708	1.02386	0.798708	1.04335	1.11872	1.13297	0.837249	0.702366	1.23734
	TYLCCNV+B	0.859967	1.03513	1.25954	1.05203	0.968497	0.71851	0.746821	0.765991	1.01983	0.867517	1.08444	0.922781	0.990906	0.940755	1.19967	1.06923	1.01683	0.961683
	P value	NbROS1	NbROS1L	NbDML3	NbDML4	NbDML5	NbDML6
	Mock vs TYLCCNV	0.274281	0.150126	0.209497	0.638368	0.0714629	0.688953
	Mock vs TYLCCNV+B	0.699379	0.476818	0.218629	0.586869	0.636293	0.659258
	Fig S4b
	Fig S4c												Fig S4d

## Sheet: Supplemantary Figure5
	Fig S5b
	Fig S5c
	Fig S5d						Fig S5e

## Sheet: Supplemantary Figure6
	Fig S6a									Fig S6b

[truncated: 4 more sheets: Supplemantary Figure7, Supplemantary Figure8, Supplemantary Figure9, Supplemantary Figure10]
